# Supplementary material for: ClassTR: Classifying Within-Host Heterogeneity Based on Tandem Repeats with Application to Mycobacterium tuberculosis Infections
Source: PLoS Comput Biol. 2016 Feb 1;12(2):e1004475. doi: 10.1371/journal.pcbi.1004475 (PMC4734664; doi:10.1371/journal.pcbi.1004475)
Supplement: S1 Code — The zip file must be unzipped using a non-recursive decompression utility that preserves the internal file structure. The extracted package can then be installed via the R command install.packages(pkgs = “ClassTR_0.1.0.tar.gz”, repos = NULL) from the directory it is unzipped to. (ZIP) [file pcbi.1004475.s002.zip]

Archive with 3 entries (2 files):
- ClassTR_0.1.0.tar.gz
- __MACOSX/
- __MACOSX/._ClassTR_0.1.0.tar.gz
